# Supplementary material for: Retrospective cohort of a decade of pediatric kidney transplant in a Brazilian state: Clinical profile, main complications, and outcomes
Source: PLoS One. 2025 May 30;20(5):e0323648. doi: 10.1371/journal.pone.0323648 (PMC12124757; doi:10.1371/journal.pone.0323648)
Supplement: S1 File — (XLS) [file pone.0323648.s001.xls]

## Sheet: Sheet1
N_KT	Date of transplant	Identification Code	Date of birth	Age on KT	Sex	Race	Residence	IDHM_residence	IDHM_category	ABO typing	Date of enrollment	Waiting time (days)	Blood transfusions	PRA	PRA class 1	PRA class 2	Retransplantation	Hepatitis B	Hepatitis C	HIV	CMV	EBV	Weight	Height	Cause of CKD (categorical)	Previous treatment of CKD	Time on dialysis	More than one modality of dialysis	Type of donor	Age of donor	Pediatric donor	Weight of donor	Height of donor	Sex of donor	Cause of death	Final creatinine	ABO typing	HIV - donor	Hepatitis B - donor	Hepatitis C - donor	CMV IGG donor	EBV IgG donor	Single or en bloc KT	Preemptive KT	CIT	CIT in minutes	DGF	Induction	CalcineurinInhibitor
62	2015-09-18	TAS0915	1998-10-26	16	male	brown (Black)	Interior	.683	medium	O	2014-11-11	311	1 to 5	45	45	2	no, firts KT	negative	negative	negative	positive	positive	54	167	unknown	HD	36	no	deceased	38	no	60	155	female	stroke	1.4	O	negative	negative	negative			single	no	22h20	1340	premature loss	ATG	Tacrolimus
92	2018-05-03	MMS0518	2002-09-16	15	female	brown (Black)	Interior	.625	medium	B	2017-07-21	286	0	0	0	0	no, firts KT	negative	negative	negative	positive		41.4	151	unknown	HD	28	no	deceased	16	yes	90	170	female	other	0.6	B	negative	negative	negative	negative		single	no	17h23	1043	yes	methylprednisolone	Tacrolimus
115	2020-10-23	MCSS1020	2004-09-12	16	female	brown (Black)	Interior	.534	medium	O	2019-07-25	456	1 to 5	0	0	0	no, firts KT	negative	negative	negative	positive		46.6	156	FSGS	HD	28	no	deceased	34	no	74	179	male	traumatic brain injury	3.3	O	negative	negative	negative	positive		single	no	13h00	780	yes	ATG	Tacrolimus
63	2015-11-05	DNA1115	1999-04-09	16	female	brown (Black)	Interior	.57	medium	A	2015-08-20	77	1 to 5	0	0	0	no, firts KT	negative	negative	negative	positive	positive	37.8	155	FSGS	HD	8	no	deceased	41	no	105	182	female	traumatic brain injury	1.8	A	negative	negative	negative			single	no	18h39	1119	no	Anti-IL2R	Tacrolimus
42	2013-04-07	ESS0413	2003-04-29	9	female	brown (Black)	Interior	.534	medium	O	2012-08-29	221	1 to 5	9	.	.	no, firts KT	negative	negative	negative	positive	negative	23	126	FSGS	HD	14	no	deceased	15	yes	60	160	female	firearm injury	0.7	O	negative	negative	negative			single	no	19h21	1161	yes	Anti-IL2R	Tacrolimus
77	2016-12-20	LSC1216	2007-01-29	9	female	brown (Black)	Interior	.575	medium	O	2016-08-19	123	1 to 5	7	4	7	no, firts KT	negative	negative	negative	positive		18.3	106.5	Others	conservative care	.b	non applicable	deceased	58	no	70	160	female	stroke	0.7	O	negative	negative	negative			single	yes	25h20	1520	no	Anti-IL2R	Tacrolimus
133	2022-06-01	LPO0622	2019-03-18	3	female	brown (Black)	Interior	.721	high	A	2021-04-26	401	1 to 5	58	0	79.8	no, firts KT	negative	negative	negative	negative		13	91	Others	DP	18	yes	deceased	17	yes	65	170	male	firearm injury	1.00	A	negative	negative	negative	positive		single	no	21h11	1271	yes	ATG	Tacrolimus
139	2022-10-24	BSN1022	2009-06-23	13	male	brown (Black)	Interior	.656	medium	A	2020-11-05	718	1 to 5	21	21.38	.3	no, firts KT	negative	negative	negative	positive		50.9	152.5	FSGS	DP	29	yes	deceased	18	yes	38	161	female	other	0.65	A	negative	negative	negative	negative		single	no	29h37	1777	yes	ATG	Tacrolimus
112	2020-01-05	LMG0120	2008-03-20	11	male	white	Interior	.625	medium	A	2019-06-27	192	1 to 5	0	0	0	no, firts KT	negative	negative	negative	positive		50.4	151	CAKUT	conservative care	.b	non applicable	deceased	48	no	60	155	female	stroke	0.85	A	negative	negative	negative	positive		single	yes	16h10	970	no	methylprednisolone	Tacrolimus
59	2015-04-24	UAGSJ0415	2001-02-12	14	male	brown (Black)	Interior	.694	medium	O	2015-01-09	105	6 to 10	1	0	1	no, firts KT	negative	negative	negative	positive		28	132	FSGS	DP	47	yes	deceased	25	no	73	170	female	stroke	1.99	O	negative	negative	negative			single	no	26h31	1591	no	Anti-IL2R	Tacrolimus
72	2016-08-06	JCEA0816	2009-01-29	7	male	brown (Black)	Interior	.634	medium	A	2016-07-15	22	1 to 5	45	0	45	no, firts KT	negative	negative	negative	positive	positive	24.9	125	FSGS	HD	6	no	deceased	4	yes	18	110	male	drowning	1.00	A	negative	negative	negative			single	no	14h32	872	no	ATG	Tacrolimus
79	2017-02-17	KOS0217	2007-02-27	9	male	brown (Black)	Interior	.634	medium	A	2016-09-16	154	0	54	54	2	no, firts KT	negative	negative	negative	positive	positive	29.7	138	unknown	HD	17	no	deceased	22	no	55	174	female	other	1.41	A	negative	negative	negative			single	no	20h37	1237	yes	ATG	Tacrolimus
82	2017-03-03	MERO0317	2004-10-09	12	female	brown (Black)	Interior	.611	medium	A	2016-03-04	364	0	0	0	0	no, firts KT	negative	negative	negative	positive	positive	21.4	132	Others	HD	1	no	deceased	9	yes	23	120	female	other	1.1	A	negative	negative	negative			single	no	7h24	444	no	ATG	Tacrolimus
125	2021-10-31	RHS1021	2011-02-11	10	female	brown (Black)	Interior	.6	medium	O	2021-06-10	143	0	0	0	0	no, firts KT	negative	negative	negative	positive	positive	26.1	121.5	FSGS	DP	3	no	deceased	11	yes	65	165	male	other	1.5	O	negative	negative	negative	negative		single	no	15h18	918	no	methylprednisolone	Tacrolimus
111	2019-11-27	GAOM1119	2014-12-21	4	male	brown (Black)	Interior	.676	medium	O	2018-04-20	586	1 to 5	49	20	49	no, firts KT	negative	negative	negative	negative	positive	16	102	CAKUT	HD	29	yes	deceased	0.58	yes	8	80	male	traumatic brain injury	0.5	O	negative	negative	negative	negative		en bloc	no	13h34	814	yes	ATG	Cyclosporine
137	2022-08-26	ECA0822	2014-08-30	7	male	brown (Black)	Interior	.615	medium	O	2019-10-31	1030	1 to 5	0	0	0	no, firts KT	negative	negative	negative	positive		17.4	105	unknown	HD	50	no	deceased	1	yes	12	90	female	other	0.37	O	negative	negative	negative	positive		single	no	17h20	1040	yes	methylprednisolone	Tacrolimus
57	2014-12-30	VFS1214	2004-06-27	10	female	black	Interior	.589	medium	B	2014-06-06	207	1 to 5	25	25	0	no, firts KT	negative	negative	negative	positive	negative	20.8	120	unknown	DP	4	no	deceased	17	yes	72	170	male	firearm injury	0.64	B	negative	negative	negative			single	no	19h23	1163	yes	Anti-IL2R	Tacrolimus
70	2016-06-10	AJF0616	2003-11-20	12	male	black	Interior	.712	high	O	2016-05-06	35	0	0	0	0	no, firts KT	negative	negative	negative	positive	positive	33.1	151	Glomerulopathies non FSGS	DP	5	no	deceased	25	no	70	170	male	firearm injury	1.1	O	negative	negative	negative			single	no	22h15	1335	yes	Anti-IL2R	Tacrolimus
81	2017-02-23	ACRS0217	2004-05-23	12	female	white	Interior	.712	high	A	2016-12-01	84	6 to 10	9	0	1	no, firts KT	negative	negative	negative	positive		25	128	Glomerulopathies non FSGS	HD	6	no	deceased	10	yes	30	130	male	stroke	1.2	A	negative	negative	negative			single	no	13h50	830	no	ATG	Tacrolimus
122	2021-06-03	ICOM0621	2003-09-27	17	male	brown (Black)	Interior	.712	high	A	2021-01-07	147	0	44.37	0	44.7	no, firts KT	negative	negative	negative	negative		45.8	174	CAKUT	HD	6	no	deceased	52	no	72	160	female	traumatic brain injury	0.63	A	negative	negative	negative	positive		single	no	25h39	1539	yes	ATG	Tacrolimus
109	2019-09-16	MJA0919	2010-11-16	8	female	brown (Black)	Interior	.712	high	A	2016-12-16	1004	1 to 5	14	.	.	no, firts KT	negative	negative	negative	positive	positive	17.4	112	CAKUT	conservative care por falta de acesso	.b	non applicable	deceased	15	yes	75	165	male	firearm injury	1.1	O	negative	negative	negative	negative		single	yes	19h22	1162	no	ATG	Tacrolimus
71	2016-07-12	ABN07116	1999-04-20	17	male	brown (Black)	Interior	.632	medium	A	2015-05-15	424	more than 10	56	56	29	no, firts KT	negative	negative	negative	positive	positive	57.2	171	FSGS	HD	20	yes	deceased	6	yes	20	115	female	other	0.6	A	negative	negative	negative			single	no	22h08	1328	no	Anti-IL2R	Tacrolimus
113	2020-02-06	NSN0220	2004-02-19	15	female	black	Interior	.673	medium	O	2019-12-06	62	1 to 5	0	0	0	no, firts KT	negative	negative	negative	positive	positive	67	149	Glomerulopathies non FSGS	conservative care	.b	non applicable	deceased	52	no	82	175	male	stroke	3.6	O	negative	negative	negative	negative		single	yes	29h35	1775	no	ATG	Tacrolimus
135	2022-06-09	CSL0622	2007-01-25	15	male	black	Interior	.636	medium	O	2021-08-19	294	1 to 5	15	0	15.14	no, firts KT	negative	negative	negative	positive		39.7	169	unknown	HD	26	no	deceased	34	no	75	180	male	traumatic brain injury	0.6	O	negative	negative	negative	negative		single	no	22h10	1330	no	ATG	Tacrolimus
126	2021-10-31	AGA1021	2005-03-23	16	female	brown (Black)	Interior	.69	medium	O	2021-10-07	24	1 to 5	24	24.29	23.27	no, firts KT	negative	negative	negative	positive		43.4	155	Glomerulopathies non FSGS	HD	60	no	deceased	11	yes	65	165	male	other	1.5	O	negative	negative	negative	negative		single	no	18h40	1120	yes	ATG	Tacrolimus
51	2014-03-01	TMO0314	1998-03-03	15	female	brown (Black)	Interior	.549	medium	A	2013-06-07	267	1 to 5	14	.	.	no, firts KT	negative	negative	negative	positive	positive	27	135	unknown	DP	42	no	deceased	9	yes	25	130	male	traumatic brain injury	0.9	A	negative	negative	negative			single	no	10h00	600		Anti-IL2R	Tacrolimus
65	2016-01-20	VBM0116	2004-07-30	11	male	brown (Black)	Interior	.549	medium	A	2015-01-08	377	1 to 5	2	1	2	no, firts KT	negative	negative	negative	positive		21.1	125	unknown	HD	18	no	deceased	18	yes	65	175	male	firearm injury	1.00	A	negative	negative	negative			single	no	25h00	1500	yes	ATG	Tacrolimus
49	2014-02-10	EMLS021A	2005-10-01	8	female	white	Interior	.691	medium	B	2013-09-19	non applicable	1 to 5	22	0	22	no, firts KT	negative	negative	negative	positive	negative	20.3	115	Others	conservative care	.b	non applicable	living	28	no	58	156	female	non applicable (living donor)	0.7	B	negative	negative	negative	positive	positive	single	yes	living		no	Anti-IL2R	Tacrolimus
48	2014-02-03	JVQT0214	1997-05-18	16	male	white	Interior	.62	medium	O	2013-09-26	non applicable	0	2	0	2	no, firts KT	negative	negative	negative	positive	positive	57.4	169	Glomerulopathies non FSGS	DP	7	no	living	42	no	66	162	female	non applicable (living donor)	0.6	O				positive	positive	single	no	living			Anti-IL2R	Tacrolimus
123	2021-10-02	IARS1021	2012-08-16	9	female	brown (Black)	Interior	.677	medium	O	2020-05-21	499	1 to 5	0	0	0	no, firts KT	negative	negative	negative	negative		24.4	127	Glomerulopathies non FSGS	DP	22	yes	deceased	58	no	75	168	female	stroke	0.3	O	negative	negative	negative	positive		single	no	18h00	1080	yes	methylprednisolone	Tacrolimus
108	2019-09-16	ROS0919	2003-12-12	15	male	brown (Black)	Interior	.754	high	A	2019-08-16	31	1 to 5	6	.	.	no, firts KT	negative	negative	negative	positive		37	157	CAKUT	conservative care	.b	non applicable	deceased	15	yes	75	165	male	firearm injury	1.1	O	negative	negative	negative	negative		single	yes	16h47	1007	no	ATG	Tacrolimus
116	2020-11-21	MCSB1120	2010-02-22	10	female	black	Interior	.754	high	O	2020-04-30	205	1 to 5	8	.	.	no, firts KT	negative	negative	negative	positive		16.4	111	CAKUT	HD	14	no	deceased	38	no	76	176	male	traumatic brain injury	1.3	O	negative	negative	negative	negative		single	no	16h00	960	premature loss	ATG	none
103	2019-05-28	RJP0519	2004-04-10	15	male	black	Interior	.754	high	O	2018-10-08	232	1 to 5	1	.	.	no, firts KT	negative	negative	negative	positive		38.9	157	unknown	HD	19	no	deceased	16	yes	68	172	male	traumatic brain injury	1.1	O	negative	negative	negative	negative		single	no	13h08	788	yes	methylprednisolone	Tacrolimus
61	2015-06-08	EPS0615	2004-07-07	10	female	brown (Black)	Interior	.609	medium	O	2014-12-22	168	1 to 5	4	4	4	no, firts KT	negative	negative	negative			26	146	Glomerulopathies non FSGS	DP	15	yes	deceased	12	yes	49	150	female	stroke	0.5	O	negative	negative	negative			single	no	22h36	1356	no	Anti-IL2R	Tacrolimus
64	2015-11-19	KOG1115	2006-01-16	9	male	black	Interior	.708	high	O	2015-08-28	83	1 to 5	0	0	0	no, firts KT	negative	negative	negative	positive	positive	25	130	CAKUT	conservative care	.b	non applicable	deceased	49	no	85	175	male	traumatic brain injury	0.4	O	negative	negative	negative			single	yes	19h25	1165	premature loss	Anti-IL2R	Tacrolimus
54	2014-10-27	GKRR1014	1999-02-14	15	female	brown (Black)	Interior	.708	high	A	2014-08-01	non applicable	0	6	.	.	no, firts KT	negative	negative	negative	positive	positive	38.6	160	unknown	conservative care	.b	non applicable	living	32	no	70.9	161	female	non applicable (living donor)	1.00	A				positive	positive	single	yes	living			Anti-IL2R	Tacrolimus
78	2017-01-18	LCB0117	2002-02-08	14	female	black	Interior	.621	medium	B	2016-09-16	124	6 to 10	3	0	3	no, firts KT	negative	negative	negative	positive	positive	30	120	CAKUT	HD	6	no	deceased	38	no	75	175	male	traumatic brain injury	1.9	B	negative	negative	negative			single	no	12h45	765	no	ATG	Tacrolimus
128	2022-03-28	ISS0322	2018-07-27	3	male	brown (Black)	Interior	.588	medium	A	2022-02-07	49	1 to 5	0	0	0	no, firts KT	negative	negative	negative	positive		9.6	85	CAKUT	DP	30	yes	deceased	0.8	yes	10	76	male	traumatic brain injury	0.2	A	negative	negative	negative	negative		single	no	21h49	1309	yes	methylprednisolone	Tacrolimus
127	2021-12-17	TEES1221	2014-08-08	7	male	brown (Black)	Interior	.665	medium	B	2019-10-10	799	0	27.13	12.25	27.13	no, firts KT	negative	negative	negative	positive		17.9	112	CAKUT	conservative care	.b	non applicable	deceased	14	yes	80	168	male	traumatic brain injury	0.9	B	negative	negative	negative	positive		single	yes	17h20	1040	no	ATG	Tacrolimus
45	2013-08-28	SCS0813	2001-01-17	12	female	white	Interior	.555	medium	O	2012-04-11	504	6 to 10	41	.	.	no, firts KT	negative	negative	negative	positive	positive	25.5	135	unknown	HD	24	no	deceased	10	yes	63	170	female	traumatic brain injury	0.6	O	negative	negative	negative			single	no	22h07	1327	premature loss	ATG	Tacrolimus
55	2014-11-02	SCS1114	2001-01-17	13	female	white	Interior	.555	medium	O	2012-04-11	935	more than 10	21	12	21	retransplantation	negative	negative	negative	positive		29.8	136	unknown	DP	36	yes	deceased	16	yes	63	170	male	firearm injury	1.5	O	negative	negative	negative			single	no	22h16	1336	no	ATG	Tacrolimus
43	2013-05-26	TSS0513	1996-09-16	16	female	white	Interior	.559	medium	A	2012-06-06	354	1 to 5	4	.	4	retransplantation	negative	negative	negative	positive		45		CAKUT	HD	12	yes	deceased	17	yes	80	180	male	stroke	0.5	A	negative	negative	negative			single	no	20h40	1240	yes	ATG	Tacrolimus
60	2015-06-05	LGR0615	2003-02-13	12	female	brown (Black)	Interior	.554	medium	O	2015-03-02	95	1 to 5	22	19	22	no, firts KT	negative	negative	negative	positive		25	133	unknown	HD	10	no	deceased	4	yes	17	108	female	other	0.6	O	negative	negative	negative			single	no	22h53	1373	no	Anti-IL2R	Tacrolimus
47	2014-01-20	DSA0114	2009-12-26	4	male	brown (Black)	Interior	.577	medium	O	2014-01-21	non applicable	1 to 5	5	3	5	no, firts KT	negative	negative	negative	negative	negative	14.8		Others	DP	6	no	living	31	no	70.4		male	non applicable (living donor)	0.9	O				positive	positive	single	no	living		yes	ATG and Anti-IL2R	Tacrolimus
73	2016-08-06	KSS0816	2005-07-19	11	male	brown (Black)	Interior	.577	medium	A	2015-10-16	295	0	0	0	0	no, firts KT	negative	negative	negative	positive	positive	24	126	CAKUT	HD	22	no	deceased	4	yes	18	110	male	drowning	1.00	A	negative	negative	negative			single	no	17h39	1059	yes	ATG	Tacrolimus
52	2014-08-27	DSA0814	2005-07-22	9	male	brown (Black)	Interior	.614	medium	A	2013-09-20	341	1 to 5	1	64	1	no, firts KT	negative	negative	negative	positive		20	123	unknown	HD	18	no	deceased	18	yes	65	168	male	firearm injury	1.72	O	negative	negative	negative			single	no	24h17	1457	yes	ATG	Tacrolimus
98	2018-08-22	KSS0818	2005-07-19	13	male	brown (Black)	Interior	.666	medium	A	2017-07-19	399	more than 10	92	92	15	retransplantation	negative	negative	negative	positive		31	141	CAKUT	HD	46	no	deceased	39	no	70	165	male	traumatic brain injury	0.6	A	negative	negative	negative	negative		single	no	27h45	1665	no	ATG	Tacrolimus
86	2017-05-07	DFN0517	2002-11-19	14	female	brown (Black)	Interior	.587	medium	O	2016-10-20	199	1 to 5	0	0	0	no, firts KT	negative	negative	negative	positive		36	145	FSGS	HD	24	no	deceased	7	yes	22	120	female	traumatic brain injury	2.2	O	negative	negative	negative			single	no	15h45	945	yes	methylprednisolone	Tacrolimus
66	2016-01-20	MAAS0116	2004-07-29	11	male	brown (Black)	Interior	.587	medium	A	2015-12-04	47	1 to 5	0	0	0	no, firts KT	negative	negative	negative	positive		25.7	132	unknown	HD	6	no	deceased	18	yes	65	175	male	firearm injury	1.00	A	negative	negative	negative			single	no	21h56	1316	no	Anti-IL2R	Tacrolimus
67	2016-02-19	AASS0216	1998-12-03	17	male	brown (Black)	Interior	.587	medium	O	2016-01-22	28	0	4	4	4	no, firts KT	negative	negative	negative	positive	positive	40.3	150	CAKUT	HD	6	no	deceased	2	yes	10	94	female	other	0.98	O	negative	negative	negative			single	no	14h08	848	premature loss	Anti-IL2R	Tacrolimus
136	2022-08-26	PMLD0822	2015-11-12	6	female	brown (Black)	Interior	.506	medium	O	2022-04-11	137	1 to 5	0	0	.15	no, firts KT	negative	negative	negative	positive		20.9	120	FSGS	HD	13	no	deceased	1	yes	12	90	female	other	0.37	O	negative	negative	negative	positive		single	no	22h58	1378	yes	methylprednisolone	Tacrolimus
110	2019-10-20	GSL1019	2011-12-12	7	male	brown (Black)	Interior	.628	medium	O	2019-09-13	37	1 to 5	8	.	.	no, firts KT	negative	negative	negative	positive	positive	22.7	120	unknown	DP	33	yes	deceased	17	yes	62	165	male	traumatic brain injury	1.34	O	negative	negative	negative	positive		single	no	21h00	1260	yes	methylprednisolone	Tacrolimus
83	2017-03-02	AVAS0317	2001-11-03	15	female	brown (Black)	Capital	.759	high	AB	2017-02-10	20	1 to 5	18	18	3	no, firts KT	negative	negative	negative	positive		31.4	145	CAKUT	conservative care	.b	non applicable	deceased	9	yes	23	120	female	other	1.1	A	negative	negative	negative			single	yes	8h20	500	no	ATG	Tacrolimus
53	2014-08-27	EVSS0814	2002-09-30	11	female	brown (Black)	Capital	.759	high	O	2014-07-24	34	1 to 5	46	46	23	no, firts KT	negative	negative	negative	positive	positive	21.7	125	CAKUT	HD	11	no	deceased	18	yes	65	168	male	firearm injury	1.72	O	negative	negative	negative			single	no	29h33	1773	yes	ATG	Tacrolimus
40	2013-01-04	TFS0113	1998-08-06	14	male	brown (Black)	Capital	.759	high	O	2012-11-29	36	1 to 5	48	.	.	no, firts KT	negative	negative	negative	positive		41.2	162	Glomerulopathies non FSGS	HD	5	yes	deceased	16	yes	68	162	male	traumatic brain injury	1.3	O	negative	negative	negative			single	no	11h41	701		ATG	Tacrolimus
46	2014-01-01	FDS0114	1996-04-18	17	female	brown (Black)	Capital	.759	high	AB	2013-11-13	49	1 to 5	0	0	0	no, firts KT	negative	negative	negative	positive	negative	50.5	159	Others	HD	1	no	deceased	12	yes	39	140	male	traumatic brain injury	1.2	O	negative	negative	negative			single	no	26h00	1560	yes	Anti-IL2R	Tacrolimus
87	2017-08-31	CRS0817	2000-11-03	16	male	black	Capital	.759	high	B	2017-07-13	49	0	16	.	.	no, firts KT	negative	negative	negative	positive		58	173	unknown	HD	8	no	deceased	11	yes	26	150	male	other	0.5	B	negative	negative	negative	positive		single	no	20h42	1242	no	methylprednisolone	Tacrolimus
84	2017-04-15	CVSV0417	2009-04-23	7	male	black	Capital	.759	high	O	2017-02-17	57	1 to 5	28	9	28	no, firts KT	negative	negative	negative	positive		22	120	CAKUT	HD	13	no	deceased	25	no	80	175	male	firearm injury	1.5	O	negative	negative	negative	negative		single	no	12h29	749	no	ATG	Tacrolimus
96	2018-05-31	CRS0518	2007-12-03	10	female	brown (Black)	Capital	.759	high	B	2018-03-16	76	1 to 5	1	.	.	no, firts KT	negative	negative	negative	positive	positive	23.5	123	unknown	DP	36	yes	deceased	43	no	60	162	female	stroke	1.51	O	negative	negative	negative	positive		single	no	18h07	1087	yes	methylprednisolone	Tacrolimus
85	2017-05-06	TSB0517	2005-08-11	11	male	brown (Black)	Capital	.759	high	O	2017-02-16	79	1 to 5	58	58	.	no, firts KT	negative	negative	negative	positive		22	120	Glomerulopathies non FSGS	HD	7	no	deceased	7	yes	22	120	female	traumatic brain injury	2.2	O	negative	negative	negative			single	no	11h30	690	yes	ATG	Tacrolimus
102	2019-04-29	RMM0419	2013-08-28	5	male	brown (Black)	Capital	.759	high	B	2019-01-25	94	0	0	0	1	no, firts KT	negative	negative	negative	positive	negative	16	107	CAKUT	conservative care	.b	non applicable	deceased	12	yes	48	165	male	traumatic brain injury	1.2	O	negative	negative	negative	negative		single	yes	19h13	1153	premature loss	methylprednisolone	Tacrolimus
138	2022-08-28	ELC0822	2007-03-01	15	female	brown (Black)	Capital	.759	high	AB	2022-05-26	94	0	33	10.3	33.78	no, firts KT	negative	negative	negative	positive		40.8	157	Others	conservative care	.b	non applicable	deceased	16	yes	78	159	female	other	0.64	AB	negative	negative	negative	negative	positive	single	yes	30h20	1820	no	ATG	Tacrolimus
68	2016-02-19	LESQ0216	1998-04-16	17	male	brown (Black)	Capital	.759	high	O	2015-11-12	99	6 to 10	14	14	0	no, firts KT	negative	negative	negative	positive	positive	36.4	160	Glomerulopathies non FSGS	HD	12	no	deceased	2	yes	10	94	female	other	0.98	O	negative	negative	negative			single	no	11h00	660	premature loss	Anti-IL2R	Tacrolimus
129	2022-05-02	ACGS0522	2005-08-25	16	female	brown (Black)	Capital	.759	high	O	2022-01-20	102	0	53	53.16	48.79	no, firts KT	negative	negative	negative	positive		55	158	FSGS	DP	5	no	deceased	31	no	70	170	male	traumatic brain injury	6.8	O	negative	negative	negative	negative		single	no	16h52	1012	yes	ATG	Tacrolimus
119	2021-02-24	MAVS0221	2004-01-10	17	female	brown (Black)	Capital	.759	high	O	2020-10-29	118	0	0	0	0	no, firts KT	negative	negative	negative	positive		34.3	142	Others	conservative care	.b	non applicable	deceased	17	yes	78	175	male	other	2.8	O	negative	negative	negative	negative		single	yes	16h11	977	yes	ATG	Tacrolimus
80	2017-02-23	GCF0217	2001-02-24	15	female	black	Capital	.759	high	A	2016-10-13	133	1 to 5	29	13	29	no, firts KT	negative	negative	negative	positive	negative	36.2	155	unknown	HD	10	no	deceased	10	yes	30	130	male	stroke	1.2	A	negative	negative	negative			single	no	12h42	762	no	ATG	Tacrolimus
90	2018-04-21	MESC0418	2007-05-16	10	female	black	Capital	.759	high	A	2017-10-27	176	1 to 5	38	38	1	no, firts KT	negative	negative	negative	positive		30.3	132	FSGS	HD	10	no	deceased	2	yes	10	100	male	traumatic brain injury	0.5	A	negative	negative	negative	negative		single	no	20h58	1258	yes	ATG	Tacrolimus
106	2019-07-19	ISN0719	2005-02-16	14	male	brown (Black)	Capital	.759	high	O	2019-01-24	176	1 to 5	24	24	0	no, firts KT	negative	negative	negative	positive	positive	25	130	unknown	HD	12	no	deceased	61	no	58	156	female	other	1.1	O	negative	negative	negative	negative		single	no	14h46	886	yes	methylprednisolone	Tacrolimus
93	2018-05-04	DTSP0518	2009-08-18	8	male	black	Capital	.759	high	B	2017-09-21	225	1 to 5	14	14	2	no, firts KT	negative	negative	negative	positive		19.5	118	unknown	HD	12	no	deceased	16	yes	90	170	female	other	0.6	B	negative	negative	negative	negative		single	no	19h00	1140	no	ATG	Tacrolimus
121	2021-05-28	PSS0521	2003-11-26	17	female	black	Capital	.759	high	O	2020-10-05	235	0	0	0	0	no, firts KT	negative	negative	negative	positive		67.5	171	FSGS	HD	18	no	deceased	38	no	75	170	male	traumatic brain injury	1.11	O	negative	negative	negative	positive		single	no	25h04	1504	yes	ATG	Tacrolimus
99	2018-09-30	INF0918	2008-11-27	9	female	brown (Black)	Capital	.759	high	O	2018-01-05	268	1 to 5	1	0	1	no, firts KT	negative	negative	negative	positive		18.2	116	CAKUT	HD	15	no	deceased	12	yes	45	169	female	drowning	0.66	O	negative	negative	negative	negative		single	no	14h50	890	premature loss	ATG	Tacrolimus
94	2018-05-10	JLFV0518	2012-11-20	5	male	brown (Black)	Capital	.759	high	A	2017-07-24	290	0	20	20	15	no, firts KT	negative	negative	negative	positive		12	91	CAKUT	conservative care	.b	non applicable	deceased	20	no	65	170	male	traumatic brain injury	0.9	A	negative	negative	negative	negative		single	yes	18h55	1135	no	ATG	Tacrolimus
100	2018-11-06	VMOS1118	2000-07-10	18	male	brown (Black)	Capital	.759	high	A	2018-01-19	291	1 to 5	1	.	.	no, firts KT	negative	negative	negative	positive		56	169	Glomerulopathies non FSGS	HD	14	no	deceased	16	yes	50	155	female	other	0.6	A	negative	negative	negative	negative		single	no	18h10	1090	yes	methylprednisolone	Tacrolimus
88	2017-09-11	JVSS0917	2000-07-15	17	male	black	Capital	.759	high	O	2016-11-04	311	0	5	.	.	no, firts KT	negative	negative	negative	positive		85	185	unknown	DP	13	no	deceased	12	yes	45	160	male	other	1.1	O	negative	negative	negative	negative		single	no	9h03	543	yes	ATG	Tacrolimus
69	2016-04-29	SSM0416	2010-02-21	6	female	brown (Black)	Capital	.759	high	O	2015-06-19	315	6 to 10	31	18	31	no, firts KT	negative	negative	negative	positive	positive	17	123	Glomerulopathies non FSGS	HD	13	no	deceased	7	yes	32	125	male	other	0.7	O	negative	negative	negative			single	no	24h22	1462	yes	Anti-IL2R	Tacrolimus
97	2018-06-30	ATOJ0618	2006-12-14	11	male	black	Capital	.759	high	O	2017-08-10	324	1 to 5	9	.	.	no, firts KT	negative	negative	negative	positive	positive	29.5	132	unknown	HD	15	no	deceased	17	yes	60	170	male	traumatic brain injury	1.12	O	negative	negative	negative	negative		single	no	23h53	1433	yes	ATG	Tacrolimus
74	2016-09-17	AVAS0916	2011-09-27	4	female		Capital	.759	high	O	2015-08-07	407	1 to 5	27	27	1	no, firts KT	negative	negative	negative	positive	positive	10.1	93	CAKUT	conservative care por falta de acesso	.b	non applicable	deceased	18	yes	60	165	male	firearm injury	1.1	O	negative	negative	negative			single	yes	24h06	1446	no	ATG and Anti-IL2R	Tacrolimus
89	2018-02-10	SSM0218	2010-02-21	7	female	brown (Black)	Capital	.759	high	O	2016-11-18	449	more than 10	97	97	63	retransplantation	negative	negative	negative	positive		20	114	Glomerulopathies non FSGS	DP	36	yes	deceased	20	no	90	180	male	traumatic brain injury	0.9	O	negative	negative	negative	negative		single	no	28h13	1693	yes	ATG	Tacrolimus
120	2021-05-22	ASP0521	2010-01-08	11	female	brown (Black)	Capital	.759	high	O	2020-02-20	457	1 to 5	0	0	0	no, firts KT	negative	negative	negative	positive		27.9	136	FSGS	HD	18	no	deceased	14	yes	56	158	female	traumatic brain injury	0.8	O	negative	negative	negative	positive		single	no	21h48	1308	yes	ATG	Tacrolimus
105	2019-06-17	TSS0619	2007-04-26	12	female	brown (Black)	Capital	.759	high	O	2017-12-15	549	1 to 5	29	.	.	no, firts KT	negative	negative	negative	positive	positive	23.5	135	unknown	HD	29	no	deceased	17	yes	67	170	male	traumatic brain injury	3.11	O	negative	negative	negative	negative		single	no	24h45	1485	yes	ATG	Tacrolimus
91	2018-05-02	MSS0518	2013-01-18	5	male	brown (Black)	Capital	.759	high	O	2016-10-06	573	0	0	0	0	no, firts KT	negative	negative	negative	positive	negative	11.5	95	CAKUT	conservative care por falta de acesso	.b	non applicable	deceased	17	yes	66	170	male	firearm injury	1.29	O	negative	negative	negative	negative		single	yes	19h23	1163	no	methylprednisolone	Tacrolimus
50	2014-02-21	CMS0214	1997-10-04	16	female	black	Capital	.759	high	B	2012-06-29	602	0	2	.	.	no, firts KT	negative	negative	negative	positive	positive	43.5	156	FSGS	DP	36	no	deceased	15	yes	58	160	male	traumatic brain injury	1.3	B	negative	negative	negative			single	no	19h46	1186	no	Anti-IL2R	Tacrolimus
75	2016-10-06	VSP1016	1999-07-15	17	male	brown (Black)	Capital	.759	high	B	2014-09-12	755	0	14	14	1	no, firts KT	negative	negative	negative	positive	positive	55	163	Glomerulopathies non FSGS	HD	63	yes	deceased	17	yes	80	175	male	traumatic brain injury	0.9	O	negative	negative	negative			single	no	12h48	768	no	Anti-IL2R	Tacrolimus
124	2021-10-10	RMM1021	2013-08-28	8	male	brown (Black)	Capital	.759	high	B	2019-08-14	788	0	45	42.37	45.27	retransplantation	negative	negative	negative	positive	negative	21	121	CAKUT	conservative care	.b	non applicable	deceased	40	no	90	175	female	stroke	0.8	B	negative	negative	negative	negative		single	yes	17h00	1020	premature loss	ATG	Tacrolimus
101	2018-12-28	JTS1218	2002-11-24	16	female	black	Capital	.759	high	O	2016-09-30	819	1 to 5	6	6	0	no, firts KT	negative	negative	negative	positive	positive	50	155	Glomerulopathies non FSGS	DP	31	no	deceased	53	no	68	178	male	traumatic brain injury	1.07	O	negative	negative	negative	negative		single	no	09h09	549	no	methylprednisolone	Tacrolimus
41	2013-03-25	ACSJ0313	2008-06-23	4	male	brown (Black)	Capital	.759	high	A	2012-10-10	non applicable	1 to 5	5	38	5	no, firts KT	negative	negative	negative	negative	negative	11.5	90	CAKUT	conservative care	.b	non applicable	living	31	no			female	non applicable (living donor)		O	negative	negative	negative	negative		single	yes	living		no	Anti-IL2R	Tacrolimus
132	2022-05-23	ALO0522	2010-06-05	11	male	brown (Black)	Capital	.759	high	O	2020-12-17	non applicable	6 to 10	13	13.99	0	no, firts KT	negative	negative	negative	positive		26	126	Others	HD	34	no	living	42	no	73	160	male	non applicable (living donor)	1.29	O	negative	negative	negative	positive		single	no	living		yes	ATG	Tacrolimus
114	2020-02-29	KKSS0220	2016-11-18	3	male	white	Interior	.654	medium	A	2019-10-31	121	1 to 5	9	0	9	no, firts KT	negative	negative	negative	positive		10.4	80.7	CAKUT	conservative care por falta de acesso	.b	non applicable	deceased	14	yes	57	175	male	traumatic brain injury	0.7	A	negative	negative	negative	positive		single	yes	21h15	1275	yes	ATG	Tacrolimus
130	2022-05-22	MASJ0522	2009-11-04	12	female	brown (Black)	Interior	.587	medium	O	2020-10-13	586	6 to 10	38	37.6	23.7	no, firts KT	negative	negative	negative	positive		19	118	Others	DP	60	no	deceased	31	no	89	180	male	traumatic brain injury	0.93	O	negative	negative	negative	negative		single	no	12h59	779	no	ATG	Tacrolimus
118	2021-02-24	MVSB0221	2007-03-07	13	female	brown (Black)	Interior	.7	high	O	2020-10-22	125	1 to 5	31	31.3	0	no, firts KT	negative	negative	negative	positive	positive	42.8	156	Glomerulopathies non FSGS	HD	15	yes	deceased	17	yes	78	175	male	other	2.8	O	negative	negative	negative	negative		single	no	20h41	1241	yes	ATG	Tacrolimus
56	2014-11-28	ALOS1114	2000-11-22	14	male	brown (Black)	Interior	.675	medium	A	2013-05-24	553	1 to 5	49	23	49	retransplantation	negative	negative	negative	positive	positive	40	148	CAKUT	DP	23	no	deceased	18	yes	65	178	male	traumatic brain injury	1.4	A	negative	negative	negative			single	no	18h10	1090	no	ATG	Tacrolimus
44	2013-07-22	ALOS0713	2000-11-22	12	male	brown (Black)	Interior	.675	medium	A	2013-05-24	non applicable	1 to 5	2	.	.	no, firts KT	negative	negative	negative	positive	positive	40.1	145	CAKUT	DP	7	no	living	36	no	100	176	male	non applicable (living donor)		A				positive	positive	single	no	living		premature loss	Anti-IL2R	Tacrolimus
131	2022-05-23	IVSA0522	2007-08-17	14	female	brown (Black)	Interior	.592	medium	A	2021-10-28	207	0	33	12.48	33.7	no, firts KT	negative	negative	negative	positive		34.7	145	CAKUT	HD	7	no	deceased	47	no	60	160	female	other	0.8	A	negative	negative	negative	negative		single	no	22h58	1378	yes	ATG	Tacrolimus
117	2021-01-04	PVNA0121	2006-07-22	14	male	brown (Black)	Another state	.592	medium	A	2020-10-15	81	1 to 5	0	0	0	no, firts KT	negative	negative	negative	positive	negative	32.2	136	FSGS	DP	20	no	deceased	17	yes	62	168	male	traumatic brain injury	2.9	A	negative	negative	negative	negative		single	no	22h56	1376	yes	ATG	Tacrolimus
76	2016-10-05	DSS1016	1999-03-18	17	male	brown (Black)	Interior	.585	medium	O	2015-04-10	544	1 to 5	20	20	1	no, firts KT	negative	negative	negative	positive	positive	56.7	164	FSGS	DP	26	yes	deceased	11	yes	60	150	female	firearm injury	0.9	O	negative	negative	negative			single	no	25h02	1502	no	Anti-IL2R	Tacrolimus
134	2022-06-01	ARNO0622	2010-07-09	11	female	brown (Black)	Interior	.566	medium	A	2021-11-08	205	more than 10	8	8.359999999999999	1	no, firts KT	negative	negative	negative	negative	negative	29.5	146	Others	HD	20	no	deceased	17	yes	65	170	male	firearm injury	1.00	A	negative	negative	negative	positive		single	no	21h11	1271	yes	methylprednisolone	Tacrolimus
107	2019-09-07	GFO0919	2006-09-24	12	female	brown (Black)	Interior	.56	medium	O	2017-12-14	632	1 to 5	0	0	0	no, firts KT	negative	negative	negative	positive		42.1	155	unknown	HD	32	no	deceased	28	no	68	165	female	traumatic brain injury	0.8	O	negative	negative	negative	negative		single	no	22h20	1340	no	methylprednisolone	Tacrolimus
95	2018-05-26	LAJ0518	2008-02-09	10	male	brown (Black)	Interior	.637	medium	O	2017-03-17	435	0	0	0	0	no, firts KT	negative	negative	negative	positive	positive	31	128	CAKUT	conservative care	.b	non applicable	deceased	43	no	75	160	female	traumatic brain injury	0.7	O	negative	negative	negative	negative		single	yes	24h30	1470	no	methylprednisolone	Tacrolimus
39	2013-01-04	PDS0113	2008-05-12	4	female	black	Interior	.645	medium	B	2012-01-20	350	1 to 5	4	.	.	no, firts KT	negative	negative	negative	positive		13.9	96	unknown	DP	20	no	deceased	16	yes	68	162	male	traumatic brain injury	1.3	O	negative	negative	negative			single	no	19h41	1181	no	Anti-IL2R	Tacrolimus
104	2019-05-28	PJBA0519	2004-04-22	15	male	brown (Black)	Interior	.739	high	O	2019-04-26	32	0	0	0	0	no, firts KT	negative	negative	negative	positive		40	158	Glomerulopathies non FSGS	conservative care	.b	non applicable	deceased	16	yes	68	172	male	traumatic brain injury	1.1	O	negative	negative	negative	negative		single	yes	15h55	955	no	methylprednisolone	Tacrolimus
58	2015-02-02	DON0215	2002-01-25	13	male	brown (Black)	Interior	.634	medium	O	2013-09-20	non applicable	0	5	1	5	no, firts KT	negative	negative	negative	positive	positive	26	127	unknown	DP	15	no	living	56	no	70	164	male	non applicable (living donor)	1.2	O	negative	negative	negative	positive	positive	single	no	living		no	Anti-IL2R	Tacrolimus
[truncated: 54 more columns]
